# Supplementary material for: Chronic pancreatitis in T7C140S mice with misfolding cationic trypsinogen mutant
Source: JCI Insight. 2025 Mar 11;10(8):e186516. doi: 10.1172/jci.insight.186516 (PMC12016918; doi:10.1172/jci.insight.186516)
Supplement: Supporting data values [file jciinsight-10-186516-s071.xlsx]

## Sheet: Fig 1B
C57BL/6N 1mo	T7C140S 1mo	CPA1 N256k 1mo	CPA1 N256K x T7C140S 1mo		C57BL/6N 3mo	T7C140S 3mo	CPA1 N256k 3mo	CPA1 N256K x 7C140S 3mo		C57BL/6N 6mo	T7C140S 6mo	CPA1 N256k 6mo	CPA1 N256K x T7C140S 6mo		C57BL/6N 12mo	T7C140S 12mo	CPA1 N256k 12mo	CPA1 N256K x T7C140S 12mo
100	97	95	74.7		99	92.8	75	48.1		99	94	70	62		99.3	95.2	75	29.4
100	96.6	92	75.1		98	95.5	80	63.8		99	86.6	65	49.6		99.6	79	50	28.8
100	96.4	96	67.4		100	94.5	78	54.8		99	85.3	65	39.7		99	82.2	60	39.2
99	93.5	94	76.9		100	88	65	46		98	87.9	65	32		98.2	55	88	47.9
100	96.1	95	66.9		100	93.1	72	62.2		99	85.4	75	64.7		98	79	77	30.9
99	95.6	93	80		100	92.7	60	54.2		99.5	84.9	77	35.6		98	72.5	64	33.8
99	99.1	96	70.1		100	87.6	70	55.9		99.5	89.6	74	43.9		99		57	27.5
100	97.8	98	69.6		100	88.8	78	60.5		100	89.9	80	40.8		99			48.3
100	95.5	88	71.5		99	89.2	85	60.9		100	78.4	85
100	97.7	97			100	94.7	95			100	80.7	82
	97.6	97				88.4	95				90	75
	94.1	96				87	65				83.2	78
	96.2	98				98.3	70				88.4	80
	94.9	97				95.1	85				94.5	81
		98				91.5	90				76.9	78
		96				96.3	95				78.9	79
		95				94.5	95				64.5	85
		94				94.5	95				73.8	80
		96				94.5					76	80
		95				90.8					86.6	85
		95				84.2					80.2
		84				90.7					80.1
		83				89.8					85.8
		90									88.2
		91
males

## Sheet: Fig 1C
C57BL/6N 1mo	T7C140S 1mo	CPA1 N256K 1mo	CPA1 N256K x T7C140S 1mo		C57BL/6N 3mo	T7C140S 3mo	CPA1 N256K 3mo	CPA1 N256K x T7C140S 3mo		C57BL/6N 6mo	T7C140S 6mo	CPA1 N256K 6mo	CPA1 N256K x T7C140S 6mo		C57BL/6N 12mo	T7C140S 12mo	CPA1 N256K 12mo	CPA1 N256K x T7C140S 12mo
148	123.8	171.5	83		265.9	203	214.6	132.3		343.6	160.2	193.3	127.5		327	157.7	188.4	275.4
128.4	120.8	130.3	81.3		229.5	211.9	166.4	123.7		363.1	141.3	157.3	135		384.7	232.9	237.7	226.3
151.4	117.7	173.5	73		275.5	251.3	165.5	120.3		257.4	177	161.5	106		282.9	202	179.2	202.4
144.2	120.1	140.8	66.5		249.9	250.7	198.1	116.9		240	168	182.5	72.3		371.1	210.3	132.1	177.4
126.5	137	136.3	78.8		243.4	197	176.3	117		227.1	186	119	87.1		264	188.6		198.3
159.8	145.7	129.1	75.6		262.9	190.8	148.4	111		249.3	210.2	152.8	129.1		332.9	193		255.8
117.6	129.3	156.5	78.4		231.7	203.9	183.3	102.2		261.6	191.6	198.2	136.5		259.2	170.3		186.7
165.7	156.8	115.1	66.2		208.7	207.8	213.7	98.3		284	175.5	177.6	138.4		320	154.5		222.2
163	151.7	111.1	96.2		239.1	243.4	188.4	106.2		288.6	185.1	203.6	151.1		328.2	204.7
133.9	131.3	116.5			230.3	160.9	147.1	148.8		291.2	201.7	191.6	151.5		342.2	176.1
121.2		143.1			247.5	191.4	214.9	104.9		304.9		145.3	138.3			180.3
189.3		130.3			274.1	164.1	204.5	122.5		408.2		133	121.2			189
168.8		143.2			258.3	179.4	214.2	144.4		346.1		178.1				189.7
161.4		140.9			245.2	164.1	168.9	120.9		213.7		186.3
151.8		98.6			239.7	219.8	138.8	120.9		307.7		184.2
136.6		161.9				188.7	176.5			264.7		149.6
179.3		149.1				204				283.6		156.2
185.3		111.8								357.2		262.7
189.8		114.7								312.2		182.9
170.8		110.3								294.1		165.4
165.9		114.5								320.4		153.2
168.6		142.2								252		157.8
141.8		121.2								283.2		183.4
		126.4								250		148.1
		144.9								262.4		135.5
males

## Sheet: Fig S1A
	% of mean of C57BL/6N data
	trypsinogen	chymotrypsinogen
C57BL/6N	139.247	118.275
	144.025	163.844
	113.488	110.408
	84.7389	85.5505
	86.186	76.5558
	81.4068	75.0599			trypsinogen		chymotrypsinogen
	91.2168	91.5095			Mean	SD	Mean	SD
	93.5194	102.661		C57BL/6N	100	23.8554	100	26.4459
	82.5195	84.0788		T7C140S	118.573	15.3994	157.773	17.1548
	83.654	92.0577		CPA1 N256K	146.625	22.4428	125.961	19.5009
T7C140S	124.382	150.061
	118.462	153.416
	120.012	141.182
	95.8917	145.195
	110.48	159.078
	107.635	167.336
	107.737	147.765
	123.684	185.01
	123.835	140.734
	153.611	187.958
CPA1 N256K	154.061	127.893
	143.836	113.224
	145.764	126.603
	119.863	105.53
	148.857	130.207
	189.731	165.96
	153.229	132.682
	117.659	105.587
males

## Sheet: Fig S1B
	Amylase activity/total prot conc	Average	% to average of C57BL/6N			Mean	SD
C57BL/6N	1867.32	1428.05	130.759		C57BL/6N	100	32.1488
	1905.1		133.405		T7C140S	118.804	25.5466
	1572.04		110.083		CPA1 N256K	103.431	18.534
	1231.17		86.2133
	939.233		65.7701
	1051.59		73.6382
	1494.43		104.648
	2185.11		153.013
	771.034		53.9919
	1263.52		88.4783
T7C140S	2138.96	1696.58	149.782
	1341.43		93.934
	2089.21		146.297
	1706.52		119.5
	2268.5		158.852
	1704.14		119.333
	1257.63		88.0659
	1609.01		112.672
	1578.51		110.535
	1271.95		89.0685
CPA1 N256K	1335.57	1477.05	93.524
	1333.89		93.406
	1434.64		100.461
	1194.94		83.6758
	1794.64		125.671
	1973.1		138.167
	1392.72		97.5257
	1356.9		95.0173
males

## Sheet: Fig S1C
C57BL/6N 1mo	T7C140S 1mo	CPA1 N256K 1mo	CPA1 N256K x T7C140S 1mo		C57BL/6N 3mo	T7C140S 3mo	CPA1 N256K 3mo	CPA1 N256K x T7C140S 3mo		C57BL/6N 6mo	T7C140S 6mo	CPA1 N256K 6mo	CPA1 N256K x T7C140S 6mo		C57BL/6N 12mo	T7C140S 12mo	CPA1 N256K 12mo	CPA1 N256K x T7C140S 12mo
14.77	16.34	18.48	20.25		26.87	20.29	33.07	30.88		37.95	28.17	34.04	30.62		48.5	36.98	42.67	33.52
12.5	15.56	17.57	18.32		23.66	26.9	30.31	25.25		42.05	40.72	31.79	31.88		46.1	31.81	39.43	28.64
17.03	15.08	17.27	19.2		22.26	26.55	26.3	27.09		29.36	35.14	30.69	29.43		43.57	28.05	26.6	31.43
14.67	14.88	14.65	16.5		26.44	27.34	29.09	24.11		30.02	34.6	31.6	37.83		43.93	39.44	24.27	30.26
14.43	15.62	16.67	18.86		23.13	21.06	24.1	25.46		26.45	35.68	28.4	35.24		37.34	35.88		25.91
16.39	17.56	16.28	14.24		23.66	32.34	20	26.45		25.23	23.39	25.28	24.19		38.86	30.8		35.83
16.82	17.02	16.11	14.51		21.73	29.68	25.72	21.82		29.9	29.41	35.08	25.55		33.93	35.44		32.17
19.72	16.46	16.44	16.08		20.82	25.58	28.87	20.06		32.6	24.38	35.5	25.16		35.78	33.02		37.13
17.55	18.37	16.8	13.32		23.62	27.56	19.93	16		33.18	22.53	35.74	31.58		44.26	39.38
15.75	15.73	15.35	17.42		20.52	23.75	20.37	20.28		31.5	20.88	36.95	35.62		45.93	41.47
15.51	14.53	18.34	16.36		28.11	26.58	24.13	23.45		32.32	26.75	24.32	31.39			33.82
19.39	14.08	14.21	14.23		27.75	19.59	26.93	25.67		46.8	38.33	30.05	27.35			37.12
20.59	15.2	14.37	15.29		27.9	20.08	28.08	19.33		27.13	34.56	28.9	37.38			36.27
18.41	14.57	15.5	15.71		27.65	20.53	20.91	19.45		23.8	34.64	36.5	34.42
19.14	16.61	11.9	16.36		28.8	28.09	19.72	20.74		29.22	36.3	36.67	28.6
17.56	16.55	17.35	15.66			26.16	27.42	18.34		28.94	40.7	35.73	29.53
16.67	17.5	19.92	13.99			26.82		19.07		35.13	31.52	36.16	26.38
17.72	17.59	17.21	18.36			29.4		19.44		39.95	27.48	39.45	32.02
18.24	15.3	15.9				31.45		19.06		42.18	27.13	31.87	32.55
18.12		16.36				33		27.84		38.11	26.75	27.26	31.53
15.91		17.52				22.95		28.82		37.08	27.59	28.02	29.4
15.5		21.28				32.23		26.45		21.38		27.99	31.18
15.34		19.29				20.86		29		23		37.78	32.4
15.96		20.59				20.55		19.88		21.33		35.75
17.36		17.4				22.12		21.12		27.29		39.67
20.21						22.77				26.83
18.48						19.02				26.13
19.34						19.48				26.94
18.54										27.16
										25.24
males

## Sheet: Fig S2A
C57BL/6N 1mo	T7C140S 1mo	CPA1 N256K 1mo	CPA1 N256K x T7C140S 1mo		C57BL/6N 3mo	T7C140S 3mo	CPA1 N256K 3mo	CPA1 N256K x T7C140S 3mo		C57BL/6N 6mo	T7C140S 6mo	CPA1 N256K 6mo	CPA1 N256K x T7C140S 6mo		C57BL/6N 12mo	T7C140S 12mo	CPA1 N256K 12mo	CPA1 N256K x T7C140S 12mo
0	0.5	0	8.33		1	2.88	2	34		1	1.13	5	15		0.67	0.94	10	51.25
0	0	0	3.25		2	1.88	0	18.54		1	9.67	6	28.33		0.43	2.3	30	51.25
0	0.44	0	4.89		0	1.91	0	25.67		1	9.11	5	31.88		1	14.46	12	31.67
1	0.09	0	4.5		0	2.5	0	36.88		2	13.63	20	41		1.44	38.86	8	35.71
0	0.09	0	5.22		0	0.12	5	17.45		1	10.54	5	10.73		0	13.86	20	53.18
1	0.42	0	2.82		0	0.25	4	21.69		0.5	12.7	15	48.33		1	20.38	12	51.88
1	0.23	0	10.43		0	1.33	3	19.78		0.5	1.25	10	38.33		0		10	53
0	1.2	0	10.55		0	0.2	3	14.8		0	3	12	37.5		1			37.78
0	1.5	0	6.5		1	3	0	9		0	13.5	5
0	0.15	0			0	0.44	0			0	14.36	5
	0.06	0				1.43	0				6	25
	0.07	0				9.56	2				12.27	10
	0.13	0				0.1	0				5.2	4
	0.2	0				2.33	1				2.31	5
		0				5.3	1				20	7
		0				1.5	0				18	12
		0				1.3	0				30.91	4
males		0				0.73	2				19.27	8
		0				0.82					15.7	6
		0				1.86					7.36	3
		0				8.33					4.85
		0				3.18					11.69
		0				2					7.42
		0									9.38
		0

## Sheet: Fig S2B
C57BL/6N 1mo	T7 C140S 1mo	CPA1 N256K 1mo	CPA1 N256K x T7C140S 1mo		C57BL/6N 3mo	T7 C140S 3mo	CPA1 N256K 3mo	CPA1 N256K x T7C140S 3mo		C57BL/6N 6mo	T7C140S 6mo	CPA1 N256K 6mo	CPA1 N256K x T7C140S 6mo
0.809	0.579	0.98	1.787		0.548	0.629	1.56	2.566		0.591	1.187	1.55	1.94
0.831	0.83	1.04	1.546		0.475	0.888	1.82	1.898		0.405	1.284	2.83	2.751
0.409	0.529	1.51	1.958		0.453	0.502	2.66658	4.801		0.698	0.861	2.44	5.849
0.467	0.47		2.77		0.599	0.583	1.13152	2.577		0.474	1.122	1.97728	2.916
0.444	0.753		1.267		0.368	0.564	1.61923	1.43		0.648	1.136	1.85998	3.91
	0.682		0.994		0.436	0.654	1.90806	3.018		1.139	0.868	2.08322	5.881
	0.498		1.097		0.45	0.68		3.355		0.418	1.219	2.04174	3.196
	0.798		1.403								2.93	2.73029	5.66
												2.18737

## Sheet: Fig S2C
C57BL/6N 1mo	T7 C140S 1mo	CPA1 N256K 1mo	CPA1 N256K x T7C140S 1mo		C57BL/6N 3mo	T7C140S 3mo	CPA1 N256K 3mo	CPA1 N256K x T7C140S 3mo		C57BL/6N 6mo	T7 C140S 6mo	CPA1 N256K 6mo	CPA1 N256K x T7C140S 6mo		C57BL/6N 12mo	T7C140S 12mo	CPA1 N256K 12mo	CPA1 N256K x T7C140S 12mo
11.25	50.02	11.3	16.3		23.12	11.99	17.209	19.33		19.85	15.9	26.8	15.65		11.84	14.28	21.552	16.782
10.19	24.52	15.3	15.22		24.24	34.82	30.1965	17.26		25.58	23	23.15	18.01		11.78	10.84	20.62	17.21
13.39	25.12	18.85	13.15		22.13	28.94	47.107	22.85		14.3	26.56	15.5	17.12		11.26	15.93	16.527	14.64
12.01	20.77	33.1	8.15		24.13	33.5	34.828	16.51		21.55	24.89	22.15	17.94		13.47	9.54	11.217	12.77
14.5	25	21.35	14.5		20.8	27.66	32.777	14.02		12.5	26.37	24.9	12.61		15.935	21.02		19.63
13.37	36.62	28.7	14.5		17.1	13.66	26.8575	21.85		19.75	21.17	17.5	11.88		20.425	12.79		24.15
11.66	27.02	36.12	22.39		19.95	20.94	60.866	18.02		20.45	25.78	27.2	15.71		25.469	22.63		23.4
9.59	37.46	41.55	12.83		14.96	27.25	34.795	22.49		17.49	17.5	29.15	12.36		23.735	17.98		19.41
22.8	32.85	52.2	17.87		16.2	38.53	19.474	19.28		23.75	14.67	29.6	18.22			24.52
21.4	39.82	26.45			15.3	35.86	33.617	26.41		17.15	25.9	25.95	25.67			28.31
19.4		44.797			23.4	61.65	40.16	31.35		19.85		15.95	14.04			11.79
27.4		48.596			20.5	25.28	45.307	33.21		42.82		17.6	18.68			23.7
13.6		39.937			20.95	34.7	19.707	24.56		17.83		20.65				18.68
14.3		36.159			27.4	19.31	22.227	25.37		12.47		22.75
11.8		33.956			20.82	33.23	19.523	18.51		19.09		29.95
13.5		51.066				41.18				18.65		32.6
17.144		35.508				26				24.9		27.1
20.724		35.109								23.59		30.2
19.566		118.42								32.18		19.5
29.185		70.929								23.88		27.6
19.964		73.524								24.12		32
15.758		78.254								12.04
13.913		62.266								19.36
		79.32								12.06
		235.15								17.44
males

## Sheet: Fig S2D
Trypsin					Chymotrypsin
C57BL/6N	T7C140S	CPA1 N256K	T7C140SxCPA1 N256K		C57BL/6N	T7C140S	CPA1 N256K	T7C140SxCPA1 N256K
6.56622	6.67063	23.937	45.7551		6.33087	10.582	31.4396	14.6071
6.47457	5.55556	14.5234	28.7751		4.67721	8.65278	16.5742	14.8343
13.0111	9.06066	10.6788	35.7033		5.9834	7.9066	21.7757	6.44239
4.95385	12.9021	13.2855	94.6037		5.59918	11.508	21.4862	14.479
	7.41127	23.3627	192.295			13.9199	28.2557	10.597
	5.35819	5.80523	58.4908			7.69026	21.1783	10.2041
	7.98229	6.6632	49.1601			7.18768	18.9751	9.6798
	3.93871	7.51293	21.861			8.20777	21.5343	18.1212
		6.97079	56.8938				17.3674	30.4312
		8.22581	11.1517				20.5645	51.1275
		8.13697					20.4551
males

## Sheet: Fig S3
Hspa5 (BiP)					Ddit3 (CHOP)					XBP1 splicing (densitometry)
C57BL/6N 1mo	T7C140S 1mo	CPA1 N256K 1mo	CPA1 N256K x T7C140S 1mo		C57BL/6N 1mo	T7C140S 1mo	CPA1 N256K 1mo	CPA1 N256K x T7C140S 1mo			C56BL/6N	T7C140S	CPA1 N256K	T7C140S x CPA1 N256K
2.15	0.88	1.95	2.42		0.32	0.27	6.18	7.59		Mean	29.6593	60.2944	31.4616	19.9661
0.66	0.72	1.01	2.74		1.81	0.75	2.14	6.48		SD	11.6144	7.64941	10.4789	6.17867
0.6	0.49	0.9	4.74		0.82	0.28	3.6	4.6			15.9835	55.3456	27.1813	18.3393
2.37	1.12	0.69	3.84		1.22	1.11	2.1	6.45			32.6168	65.1496	48.4843	13.2957
1	0.85	0.95	2.9		0.05	0.87	3.31	6.38			22.538	73.7841	24.7022	17.1569
0.74	0.8	1.04	4.14		0.1	0.15	4.57	6.22			29.4292	55.0146	34.2205	21.4705
0.38	0.7		3.81		0.16	0.2		5.51			44.8459	55.3096	44.4627	31.3809
	1.54		4.42			1.25		5.15			43.9077	57.1627	28.9032	18.1532
											18.2937		26.7507
C57BL/6N 3 month	T7C140S 3 month	CPA1 N256K 3mo	CPA1 N256K x T7C140S 3mo		C57BL/6N 3 month	T7C140S 3 month	CPA1 N256K 3mo	CPA1 N256K x T7C140S 3mo					16.9876
1.39	3.42	2.33105	2.77		1.6387	47.5141	23.1972	50.6386			n=7	n=6	n=8	n=6
0.79	3.58	2.83352	1.49		1.16754	41.9612	27.5481	35.1531
1.22	1.74	2.2164	3.44		2.36232	10.2748	12.3569	55.6015
0.53	1.67	4.04117	2.63		1.21311	19.2166	6.44843	30.7639
1.07	1.67	1.18269	1.67		0.455506	13.3275	28.3902	30.7769
1.31	2.37	1.70366	2.84		0.400401	7.94	3.24636	69.4582
	1.34					8.89	5.91275
C57BL/6N 6 month	T7C140S 6 month	CPA1 N256K 6mo	CPA1 N256K x T7C140S 6mo		C57BL/6N 6 month	T7C140S 6 month	CPA1 N256K 6mo	CPA1 N256K x T7C140S 6mo
1.16	2.92	1.9565	3.6		1.69	22.55	9.86976	36.95
1.31	5.21	2.08533	1.53		1.34	36.51	6.97242	8.46
0.48	2.64	3.15628	2.15		0.75	19.86	20.8811	26.64
1.38	2.3	6.23374	4.12		0.59	19.42	31.879	45.68
	4.46	2.7167	3.41			40.86	14.4537	28.49
	2.21		5.16			13.14		50.06
	2.42					19.01
	1.55					9.02
males
